# Supplementary material for: Dysfunction of the paraventricular thalamus–prelimbic cortex circuit underlies maternal separation–induced deficits in contagious pain
Source: Sci Adv. 2025 Oct 8;11(41):eady1944. doi: 10.1126/sciadv.ady1944 (PMC12506963; doi:10.1126/sciadv.ady1944)
Supplement: Supplementary file 2 — Movies S1 to S4 [file sciadv.ady1944_movies_s1_to_s4.zip]

Archive with 4 entries (4 files):
- ady1944_movie_s1.mp4
- ady1944_movie_s2.mp4
- ady1944_movie_s3.mp4
- ady1944_movie_s4.mp4
