# Supplementary material for: Dysfunction of the paraventricular thalamus–prelimbic cortex circuit underlies maternal separation–induced deficits in contagious pain
Source: Sci Adv. 2025 Oct 8;11(41):eady1944. doi: 10.1126/sciadv.ady1944 (PMC12506963; doi:10.1126/sciadv.ady1944)
Supplement: Supplementary file 3 — Table S1 [file sciadv.ady1944_table_s1.zip]

Archive with 1 entries (1 files):
- ady1944_table_s1.docx
